# Supplementary material for: A pilot study using metagenomic sequencing of the sputum microbiome suggests potential bacterial biomarkers for lung cancer
Source: PLoS One. 2017 May 25;12(5):e0177062. doi: 10.1371/journal.pone.0177062 (PMC5444587; doi:10.1371/journal.pone.0177062)
Supplement: S1 Table — Full patient information for negative and positive lung cancer patients, showing age, gender, smoking history and clinical history for all patients, with lung cancer histology for lung cancer positive patients. (XLSX) [file pone.0177062.s001.xlsx]

## Sheet: sheet1
Supplementary Table 1 | Individual patient details, medical and drug histories, and cancer histology
Full patient information for negative and positive lung cancer patients, showing age, gender, smoking history and clinical history for all patients, with lung cancer histology for lung cancer positive patients.
Sample	MG-RAST Link	Metagenome ID	Age	Sex	Drug History	Medical History	Smoking Status	Smoking Pack Years	Patient Infection	FEV1 of Predicted (%)	Current COPD	CO Level	Previous Cancer	Previous Cancer Type	Lung Cancer Type	Cancer Histology	Lung Cancer Stage	Tumour Stage	Node Stage	Metastasis Stage
LNEG01	http://metagenomics.anl.gov/linkin.cgi?metagenome=4552979.3	4.55298e+06	64	M	None	COPD	Current	50	No	47	Yes	1	No	No	-	-	-	-	-	-
LNEG02	http://metagenomics.anl.gov/linkin.cgi?metagenome=4552980.3	4.55298e+06	69	F	None	None	Ex	90	No	75	No	5	No	No	-	-	-	-	-	-
LNEG03	http://metagenomics.anl.gov/linkin.cgi?metagenome=4549010.3	4.54901e+06	39	M	duloxetine, pregablin, respiradone	depression and anxiety, schizoaffective disorders, deliberate overdose	Current	20	No	102	No	56	No	No	-	-	-	-	-	-
LNEG04	http://metagenomics.anl.gov/linkin.cgi?metagenome=4549016.3	4.54902e+06	69	M	metformin, atenalol, simvastin, aspirin, nicorandil	None	Current	106	No	104	No	3	No	No	-	-	-	-	-	-
LNEG05	http://metagenomics.anl.gov/linkin.cgi?metagenome=4552981.3	4.55298e+06	41	F	None	asthma	Ex	20	No	72	No	48	No	No	-	-	-	-	-	-
LNEG06	http://metagenomics.anl.gov/linkin.cgi?metagenome=4549015.3	4.54902e+06	71	M	antibiotics	COPD, hypertension, bronchiectasis, angioedema	Current	60	No	63	Yes	13	No	No	-	-	-	-	-	-
LPOS01	http://metagenomics.anl.gov/linkin.cgi?metagenome=4549012.3	4.54901e+06	76	M	warfarin, lanzoprazole, spironalactone, prednisolone, ferusamide, metformin, aspirin	COPD, atrial fibrillation, type II diabetes	Current	60	No	83	Yes	19	No	No	NSCLC	squamous cell	3B	3	3	0
LPOS02	http://metagenomics.anl.gov/linkin.cgi?metagenome=4552982.3	4.55298e+06	66	F	bendrofluazide, ramipril, previous chemotherapy	NSCLC - lobectomy, arthritis	Never	0	No	81	No	1	Yes	Lung	NSCLC	adenocarcinoma	2A	2	0	0
LPOS03	http://metagenomics.anl.gov/linkin.cgi?metagenome=4549019.3	4.54902e+06	82	F	warfarin, bisoprolol	arthritis; atrial fibrillation	Current	30	No	49	No	4	No	No	Lung Cancer - radiological diagnosis	unobtainable	4	4	2	1
LPOS04	http://metagenomics.anl.gov/linkin.cgi?metagenome=4549013.3	4.54901e+06	69	M	prednisolone, lisinopril, frusemide, aspirin, digoxin, risidronate, fybogel	crohns disease, ischemic heart disease, atrial fibrillation, congestive cardiac failure, breast swelling	Current	25	No	64	No	5	No	No	NSCLC	large cell carcinoma	2B	2	1	0
