# Supplementary material for: A pilot study using metagenomic sequencing of the sputum microbiome suggests potential bacterial biomarkers for lung cancer
Source: PLoS One. 2017 May 25;12(5):e0177062. doi: 10.1371/journal.pone.0177062 (PMC5444587; doi:10.1371/journal.pone.0177062)
Supplement: S2 Table — Average read statistics for pre- and post-quality control (QC), for each group, alongside one-way ANOVA P values. Analysis shows no significant differences in all bar one, identified rRNA features, suggesting that the sequencing approach, and subsequent analysis using the MG-RAST pipeline, used in this study has not introduced any discernible bias between the two groups. Predicted protein/rRNA features are hypothetical features contained within reference databases used by MG-RAST. (XLSX) [file pone.0177062.s002.xlsx]

## Sheet: sheet1
Supplementary Table 2 | Sequencing statistics for negative and positive lung cancer groups
Average read statistics for pre- and post-quality control (QC), for each group, alongside one-way ANOVA P values. Analysis shows no significant differences in all bar one, identified rRNA features, suggesting that the sequencing approach, and subsequent analysis using the MG-RAST pipeline, used in this study has not introduced any discernable bias between the two groups.
Summarised Group Results	LC-		LC+		P Value		Individual Results	LC-						LC+
	Average	St. Dev	Average	St. Dev				LNEG01	LNEG02	LNEG03	LNEG04	LNEG05	LNEG06	LPOS01	LPOS02	LPOS03	LPOS04
Pre QC bp	3.23 x 109	8.42 x 108	2.14 x 109	7.08 x 108	0.32		Pre QC bp	5.69 x 109	4.37 x 109	1.70 x 109	1.14 x 109	3.46 x 109	2.99 x 109	2.09 x 109	4.09 x 109	1.64 x 109	7.43 x 108
Pre QC Sequences	2.08 x 107	5.46 x 106	1.37 x 107	4.72 x 106	0.32		Pre QC Sequences	3.70 x 107	2.79 x 107	1.10 x 107	7.37 x 106	2.25 x 107	1.92 x 107	1.36 x 107	2.67 x 107	9.99 x 106	4.51 x 106
Pre QC Length	1.54 x 102	6.06 x 10-1	1.58 x 102	3.04 x 100	0.153		Pre QC Length	153	156	155	154	153	155	153	153	163	164
Pre QC Mean GC	4.40 x 101	1.05 x 100	4.30 x 101	7.07 x 10-1	0.432		Pre QC Mean GC	43	43	44	48	44	42	44	44	41	43
Pre QC Artificial Duplicate Reads	9.76 x 105	3.10 x 105	5.27 x 105	2.26 x 105	0.252		Pre QC Artificial Duplicate Reads	2.07 x 106	1.23 x 106	3.59 x 105	4.70 x 105	9.10 x 105	8.18 x 105	3.88 x 105	1.18 x 106	4.07 x 105	1.32 x 105
Post QC bp	1.97 x 109	5.00 x 108	1.19 x 109	5.40 x 108	0.275		Post QC bp	3.57 x 109	2.40 x 109	1.12 x 109	7.79 x 108	2.19 x 109	1.73 x 109	1.38 x 109	2.64 x 109	4.68 x 108	2.69 x 108
Post QC Sequences	1.55 x 107	3.99 x 106	9.48 x 106	4.44 x 106	0.296		Post QC Sequences	2.84 x 107	1.84 x 107	8.75 x 106	6.11 x 106	1.77 x 107	1.35 x 107	1.12 x 107	2.13 x 107	3.44 x 106	1.93 x 106
Post QC Length	1.27 x 102	1.21 x 100	1.30 x 102	4.27 x 100	0.416		Post QC Length	125	130	127	127	123	128	122	123	135	139
Post QC Mean GC	4.45 x 101	9.87 x 10-1	4.35 x 101	5.00 x 10-1	0.383		Post QC Mean GC	43	43	45	48	45	43	44	44	42	44
Human Genome Reads	3.34 x 105	2.88 x 105	1.76 x 105	6.42 x 104	0.319		Human Genome Reads	8.81 x 105	3.07 x 105	1.52 x 105	4.81 x 104	3.17 x 105	3.00 x 105	2.20 x 105	1.18 x 105	2.41 x 105	1.23 x 105
Removal of Reads Aligned to Homo sapiens Genome	0.2423	0.0637	0.4015	0.2482	0.162		Percentage of Reads Removed Through Quality Control	0.232375	0.339532	0.202198	0.170207	0.212201	0.297116	0.175279	0.202293	0.65593	0.572368
Predicted Protein Features	1.23 x 107	2.91 x 106	7.65 x 106	3.71 x 106	0.298		Predicted Protein Features	2.15 x 107	1.45 x 107	7.33 x 106	5.35 x 106	1.44 x 107	1.07 x 107	8.75 x 106	1.77 x 107	2.66 x 106	1.51 x 106
Predicted rRNA Features	3.64 x 106	1.03 x 106	2.63 x 106	9.56 x 105	0.456		Predicted rRNA Features	6.32 x 106	5.39 x 106	1.63 x 106	1.03 x 106	3.91 x 106	3.58 x 106	2.47 x 106	5.31 x 106	1.91 x 106	8.30 x 105
Identified Protein Features	1.11 x 106	2.16 x 105	6.75 x 105	1.87 x 105	0.136		Identified Protein Features	1.09 x 106	8.63 x 105	1.40 x 106	1.79 x 106	9.82 x 105	5.58 x 105	9.06 x 105	1.08 x 106	3.60 x 105	3.54 x 105
Identified rRNA Features	2.28 x 104	1.69 x 103	1.32 x 104	3.77 x 103	0.023		Identified rRNA Features	2.29 x 104	2.23 x 104	1.95 x 104	2.74 x 104	2.59 x 104	1.89 x 104	1.56 x 104	2.27 x 104	8.10 x 103	6.27 x 103
Identified Functional Categories	3.59 x 105	1.46 x 105	2.33 x 105	7.22 x 104	0.452		Identified Functional Categories	2.13 x 105	1.34 x 105	6.01 x 105	8.28 x 105	2.90 x 105	9.05 x 104	3.70 x 105	3.37 x 105	6.75 x 104	1.58 x 105
Archae	6.78 x 102	3.61 x 102	3.14 x 102	1.28 x 102	0.368		Archae	8.60 x 101	1.63 x 102	1.34 x 103	1.75 x 103	6.93 x 102	3.90 x 101	6.79 x 102	3.04 x 102	1.23 x 102	1.48 x 102
Bacteria	1.14 x 106	6.28 x 105	6.97 x 105	2.38 x 105	0.526		Bacteria	3.43 x 105	1.96 x 105	2.15 x 106	3.19 x 106	8.52 x 105	1.10 x 105	1.19 x 106	9.89 x 105	1.73 x 105	4.30 x 105
Eukaryota	7.06 x 105	2.64 x 105	3.24 x 105	2.61 x 104	0.195		Eukaryota	1.59 x 106	9.28 x 105	3.14 x 105	6.70 x 104	6.82 x 105	6.56 x 105	3.09 x 105	3.83 x 105	3.42 x 105	2.60 x 105
Viruses	3.43 x 103	5.45 x 102	2.11 x 103	6.57 x 102	0.121		Viruses	5.29 x 103	4.12 x 103	3.00 x 103	2.53 x 103	3.18 x 103	2.46 x 103	2.31 x 103	3.89 x 103	1.07 x 103	1.17 x 103
Other	1.55 x 104	5.96 x 106	7.35 x 103	4.71 x 103	0.287		Other	2.97 x 104	2.51 x 104	6.00 x 102	2.16 x 103	1.94 x 104	1.60 x 104	8.25 x 103	2.04 x 104	3.54 x 102	4.34 x 102
Total	1.87 x 106	4.52 x 105	1.03 x 106	2.50 x 105	0.135		Total	1.97 x 106	1.15 x 106	2.47 x 106	3.26 x 106	1.56 x 106	7.85 x 105	1.51 x 106	1.40 x 106	5.16 x 105	6.92 x 105
Alpha Diversity Measure	42.67	30.32	48	24.71	0.778		Alpha Diversity Measure (Species)	13	21	79	60	70	13	78	58	24	32
