# Supplementary material for: A pilot study using metagenomic sequencing of the sputum microbiome suggests potential bacterial biomarkers for lung cancer
Source: PLoS One. 2017 May 25;12(5):e0177062. doi: 10.1371/journal.pone.0177062 (PMC5444587; doi:10.1371/journal.pone.0177062)
Supplement: S3 Table — Table of regression values identified between all species identified in both sample groups, with those pairings with a R2 value greater than 0.8 highlighted in green. (XLSX) [file pone.0177062.s003.xlsx]

## Sheet: Sheet1
Supplementary Table 3 | Table of regression values between all species identified in both sample groups
Table of regression values identified between all species identified in both sample groups, with those pairings with a R2 value greater than 0.8 highlighted in green.
Species	Staphylococcus aureus	Granulicatella adiacens	Enterococcus sp. 130	Lactobacillus paracasei	Streptococcus intermedius	Streptococcus pneumoniae	Streptococcus salivarius	Streptococcus sp. 6	Streptococcus viridans	Fusobacterium nucleatum	Ochrobactrum anthropi	Neisseria gonorrhoeae	Neisseria meningitidis	Escherichia coli	Salmonella enterica	Acinetobacter junii	Stenotrophomonas maltophilia
Staphylococcus aureus		0.008163	0.003837	0.017997	0.013887	0.036078	0.023407	0.003837	0.009737	0.857232	0.172923	0.544086	0.586988	0.024015	0.005933	0.001579	0.095375
Granulicatella adiacens	0.008163		0.94762	0.01195	0.960308	0.678455	6.12e-05	0.94762	0.897866	0.059772	0.638755	0.000165	0.006873	0.820699	0.70124	0.900115	0.542744
Enterococcus sp. 130	0.003837	0.94762		0.031077	0.9502	0.685413	0.003371	1	0.967782	0.034327	0.562775	0.003269	0.015027	0.751671	0.637513	0.94662	0.435623
Lactobacillus paracasei	0.017997	0.01195	0.031077		0.016655	0.037577	0.982866	0.031077	0.037845	0.023657	0.015359	0.047989	0.020816	0.043129	0.027732	0.059865	0.000452
Streptococcus intermedius	0.013887	0.960308	0.9502	0.016655		0.654695	0.000156	0.9502	0.929446	0.085693	0.526466	0.00066	0.001644	0.740373	0.61166	0.911223	0.420087
Streptococcus pneumoniae	0.036078	0.678455	0.685413	0.037577	0.654695		0.009943	0.685413	0.54132	0.046603	0.465462	0.010329	0.02329	0.792913	0.815357	0.582879	0.512714
Streptococcus salivarius	0.023407	6.12e-05	0.003371	0.982866	0.000156	0.009943		0.003371	0.005829	0.039268	0.001065	0.037658	0.012939	0.011946	0.007016	0.019077	0.002801
Streptococcus sp. 6	0.003837	0.94762	1	0.031077	0.9502	0.685413	0.003371		0.967782	0.034327	0.562775	0.003269	0.015027	0.751671	0.637513	0.94662	0.435623
Streptococcus viridans	0.009737	0.897866	0.967782	0.037845	0.929446	0.54132	0.005829	0.967782		0.057909	0.444056	2.38e-05	0.002701	0.623581	0.47903	0.93914	0.296001
Fusobacterium nucleatum	0.857232	0.059772	0.034327	0.023657	0.085693	0.046603	0.039268	0.034327	0.057909		0.070298	0.408796	0.437671	0.044598	0.007829	0.024547	0.050795
Ochrobactrum anthropi	0.172923	0.638755	0.562775	0.015359	0.526466	0.465462	0.001065	0.562775	0.444056	0.070298		0.240983	0.314424	0.609177	0.604645	0.47756	0.904534
Neisseria gonorrhoeae	0.544086	0.000165	0.003269	0.047989	0.00066	0.010329	0.037658	0.003269	2.38e-05	0.408796	0.240983		0.982766	0.000196	0.000435	0.00153	0.127278
Neisseria meningitidis	0.586988	0.006873	0.015027	0.020816	0.001644	0.02329	0.012939	0.015027	0.002701	0.437671	0.314424	0.982766		0.00198	0.007961	0.000733	0.187853
Escherichia coli	0.024015	0.820699	0.751671	0.043129	0.740373	0.792913	0.011946	0.751671	0.623581	0.044598	0.609177	0.000196	0.00198		0.950513	0.697977	0.658684
Salmonella enterica	0.005933	0.70124	0.637513	0.027732	0.61166	0.815357	0.007016	0.637513	0.47903	0.007829	0.604645	0.000435	0.007961	0.950513		0.600543	0.716278
Acinetobacter junii	0.001579	0.900115	0.94662	0.059865	0.911223	0.582879	0.019077	0.94662	0.93914	0.024547	0.47756	0.00153	0.000733	0.697977	0.600543		0.349808
Stenotrophomonas maltophilia	0.095375	0.542744	0.435623	0.000452	0.420087	0.512714	0.002801	0.435623	0.296001	0.050795	0.904534	0.127278	0.187853	0.658684	0.716278	0.349808
