# Supplementary material for: A pilot study using metagenomic sequencing of the sputum microbiome suggests potential bacterial biomarkers for lung cancer
Source: PLoS One. 2017 May 25;12(5):e0177062. doi: 10.1371/journal.pone.0177062 (PMC5444587; doi:10.1371/journal.pone.0177062)
Supplement: S4 Table — Table of regression values identified between all Level 3 functional alignments identified in both sample groups, with those pairings with a R2 value greater than 0.8 highlighted in green. (XLSX) [file pone.0177062.s004.xlsx]

## Sheet: sheet1
									Supplementary Table 4 | Table of regression values between all Level 3 functional alignments identified
									Table of regression values identified between all Level 3 functional alignments identified in both sample groups, with those pairings with a R2 value greater than 0.8 highlighted in green.
Level 3 Functional Alignments	Urea decomposition	Urease subunits	Glycolysis and Gluconeogenesis	Pyruvate metabolism II: acetyl-CoA, acetogenesis from pyruvate	Lactose and Galactose Uptake and Utilization	Mannose Metabolism	Glycerol and Glycerol-3-phosphate Uptake and Utilization	NAD and NADP cofactor biosynthesis global	Fatty Acid Biosynthesis FASI	Dolichol metabolism	Glycerolipid and Glycerophospholipid Metabolism in Bacteria	ECF class transporters	At5g38900	Nitrate and nitrite ammonification	Nucleolar protein complex	Ribosome LSU mitochondrial	Ribosome SSU eukaryotic and archaeal	Ribosome SSU mitochondrial	Translation elongation factors eukaryotic and archaeal	Translation initiation factors eukaryotic and archaeal	Proteasome eukaryotic	Queuosine-Archaeosine Biosynthesis	Spliceosome	eukaryotic rRNA modification and related functions	tRNA splicing	tRNAmodification position 34	RNA polymerase III	RNA polymerase III initiation factors	RNA polymerase II initiation factors	Transcription elongation factors, archaeal	Transcription initiation, bacterial sigma factors	Coagulation cascade	MT1-MMP Pericellular Network	Regulatory Intramembrane Proteolysis Pathways	P38 MAP kinase pathways	Biogenesis of cytochrome c oxidases	Terminal cytochrome C oxidases	Choline and Betaine Uptake and Betaine Biosynthesis	Regulation of Oxidative Stress Response	C jejuni colonization of chick caeca	Cadmium resistance
Urea decomposition	1	0.989825	0.70344	0.0106376	0.0638982	0.000693855	0.027024	0.255921	0.120189	0.00183416	0.020007	0.190836	0.00725901	0.0126382	0.0214028	0.00181081	0.00241645	0.0309177	0.000339327	0.000331038	0.0112818	0.0886416	0.0118982	0.0214028	0.00223801	0.111873	0.0516575	0.0341964	0.0623979	0.0380885	0.0634107	0.0184064	6.84294e-05	0.00828854	0.0468001	0.0354684	0.130804	0.000712812	0.149553	0.556531	0.00287337
Urease subunits	0.989825	1	0.705362	0.0192812	0.0899535	0.00159593	0.0417043	0.284167	0.141006	0.00806324	0.0333032	0.217801	0.0214225	0.0189676	0.0419264	0.0123282	0.00438809	0.0469395	0.00145009	0.00664185	0.0235716	0.106681	0.0205992	0.0419264	0.000540609	0.120904	0.0787949	0.0423376	0.0759516	0.0590176	0.0601605	0.0369552	0.00322414	0.0240571	0.0667141	0.0487109	0.136471	0.00218516	0.149384	0.558986	0.00435978
Glycolysis and Gluconeogenesis	0.70344	0.705362	1	0.000959558	0.0279084	0.0285163	0.0287759	0.0685233	8.92172e-05	0.0500576	0.017369	0.0443218	0.00269598	0.0145713	0.00132322	0.0227349	0.0586605	0.015851	0.0318734	0.0393536	0.0197175	0.000134276	0.0468989	0.00132322	0.0192568	0.0601415	0.00218442	0.00880406	0.00144922	5.10033e-05	0.0731256	0.00875906	0.0415895	0.0158277	0.00688213	0.0212664	0.0127224	0.0535197	0.185391	0.867403	0.00274092
Pyruvate metabolism II: acetyl-CoA, acetogenesis from pyruvate	0.0106376	0.0192812	0.000959558	1	0.880344	0.14593	0.353934	0.55191	0.00871778	0.172013	0.316492	0.78132	0.102803	0.254443	0.166171	0.0596898	0.00298386	0.0658899	0.0288388	0.0493451	0.0908652	0.560232	0.0406909	0.166171	0.123072	0.274524	0.106969	0.0541496	0.0732345	0.0347205	0.175448	0.120894	0.0705937	0.0586973	0.0487094	0.0803224	0.0540057	0.0783415	0.375454	0.00211661	0.894757
Lactose and Galactose Uptake and Utilization	0.0638982	0.0899535	0.0279084	0.880344	1	0.133999	0.645271	0.534612	0.00876895	0.105681	0.595707	0.670105	0.0977759	0.286683	0.146143	0.0597175	0.0038355	0.0595619	0.0217698	0.0456913	0.0773917	0.34662	0.0239205	0.146143	0.0846219	0.284457	0.0894179	0.0277953	0.0657835	0.0244115	0.165595	0.112071	0.0487457	0.0614026	0.0345395	0.0561919	0.0644671	0.0574547	0.365594	0.00685084	0.742529
Mannose Metabolism	0.000693855	0.00159593	0.0285163	0.14593	0.133999	1	0.0502585	0.194075	0.226307	0.602004	0.0578305	0.149625	0.544274	0.146297	0.499584	0.627231	0.0103084	0.305857	0.571194	0.554565	0.450909	0.240456	0.303352	0.499584	0.800993	0.0815962	0.595726	0.0899872	0.142065	0.271215	0.0154311	0.56959	0.544543	0.500518	0.336901	0.305306	0.0565693	0.0368601	0.00232488	0.00087048	0.0199245
Glycerol and Glycerol-3-phosphate Uptake and Utilization	0.027024	0.0417043	0.0287759	0.353934	0.645271	0.0502585	1	0.215267	0.000463598	0.0148829	0.978314	0.157629	0.00812229	0.166627	0.0237634	0.0178341	0.0200214	0.0211092	0.00838104	0.0150569	0.0346207	0.00565247	0.00690567	0.0237634	0.00226614	0.114188	0.0124483	0.00128778	0.0129823	7.4679e-07	0.0475328	0.0254998	0.0209355	0.0176978	0.00224523	0.0170977	0.0302795	0.0337445	0.115653	0.000420228	0.273985
NAD and NADP cofactor biosynthesis global	0.255921	0.284167	0.0685233	0.55191	0.534612	0.194075	0.215267	1	0.309809	0.447543	0.197855	0.806347	0.110689	0.115618	0.303789	0.236972	0.00148139	0.334822	0.194731	0.249854	0.379542	0.676892	0.372004	0.303789	0.174399	0.306147	0.410234	0.218828	0.24952	0.326985	0.176225	0.270466	0.338369	0.243778	0.384264	0.475439	0.202174	0.0120227	0.337365	0.0361483	0.350011
Fatty Acid Biosynthesis FASI	0.120189	0.141006	8.92172e-05	0.00871778	0.00876895	0.226307	0.000463598	0.309809	1	0.686978	0.0114682	0.11788	0.287083	0.132618	0.576133	0.690095	0.0184848	0.872074	0.416837	0.730393	0.829458	0.274433	0.857447	0.576133	0.358178	0.030186	0.810518	0.653348	0.650045	0.843996	0.131732	0.61642	0.587526	0.745263	0.935888	0.880178	0.48983	0.033246	0.0900639	0.0145747	0.01115
Dolichol metabolism	0.00183416	0.00806324	0.0500576	0.172013	0.105681	0.602004	0.0148829	0.447543	0.686978	1	0.0323201	0.289647	0.391127	0.00189664	0.691348	0.814645	2.41556e-06	0.742301	0.690447	0.818945	0.9084	0.501453	0.836295	0.691348	0.726445	0.00245316	0.902191	0.451178	0.441328	0.778895	0.0486982	0.698797	0.871965	0.759961	0.853312	0.862231	0.254188	0.000179677	0.0101319	0.0432495	0.0299941
Glycerolipid and Glycerophospholipid Metabolism in Bacteria	0.020007	0.0333032	0.017369	0.316492	0.595707	0.0578305	0.978314	0.197855	0.0114682	0.0323201	1	0.12994	0.023266	0.0823089	0.0551162	0.0441274	0.0351418	0.0570377	0.013465	0.0397476	0.0738938	0.00422684	0.0221182	0.0551162	0.0101472	0.0449261	0.0325875	0.00397697	0.0446993	0.00664939	0.00737927	0.0577959	0.0347806	0.0478158	0.0158428	0.0383851	0.0743031	0.0456356	0.0478982	0.00659229	0.236777
ECF class transporters	0.190836	0.217801	0.0443218	0.78132	0.670105	0.149625	0.157629	0.806347	0.11788	0.289647	0.12994	1	0.0869756	0.181171	0.207455	0.107605	0.000113146	0.135717	0.11453	0.094032	0.174118	0.823274	0.154538	0.207455	0.15938	0.341039	0.240497	0.106474	0.111591	0.15868	0.197457	0.152505	0.178593	0.107555	0.183795	0.229669	0.0793711	0.0377111	0.448407	0.0456188	0.590706
At5g38900	0.00725901	0.0214225	0.00269598	0.102803	0.0977759	0.544274	0.00812229	0.110689	0.287083	0.391127	0.023266	0.0869756	1	0.000141073	0.836113	0.654415	0.0183663	0.510641	0.106735	0.585979	0.430482	0.22858	0.17535	0.836113	0.68047	0.00391516	0.592791	0.495599	0.583735	0.341053	0.0799833	0.859616	0.156203	0.678589	0.354539	0.206297	0.45109	0.0211637	0.0550942	0.000912314	0.0420645
Nitrate and nitrite ammonification	0.0126382	0.0189676	0.0145713	0.254443	0.286683	0.146297	0.166627	0.115618	0.132618	0.00189664	0.0823089	0.181171	0.000141073	1	0.022365	0.0167786	0.0940354	0.10019	0.00853814	0.0243458	0.0562792	0.059806	0.0490821	0.022365	0.00212962	0.859894	0.0106131	0.219891	0.139167	0.127587	0.562707	0.0128012	3.84384e-06	0.0451713	0.0815878	0.0409176	0.162023	0.0566162	0.52791	0.0757896	0.203896
Nucleolar protein complex	0.0214028	0.0419264	0.00132322	0.166171	0.146143	0.499584	0.0237634	0.303789	0.576133	0.691348	0.0551162	0.207455	0.836113	0.022365	1	0.847126	0.000183728	0.807963	0.255361	0.803601	0.774094	0.391331	0.470932	1	0.756411	0.0151902	0.852701	0.725753	0.771232	0.693107	0.102857	0.968643	0.396488	0.889076	0.692032	0.532817	0.59686	0.000714142	0.0397886	0.00631545	0.058895
Ribosome LSU mitochondrial	0.00181081	0.0123282	0.0227349	0.0596898	0.0597175	0.627231	0.0178341	0.236972	0.690095	0.814645	0.0441274	0.107605	0.654415	0.0167786	0.847126	1	0.0134242	0.823849	0.564336	0.982133	0.880592	0.268468	0.697106	0.847126	0.804978	0.0110248	0.91919	0.53539	0.56723	0.803093	0.12686	0.879401	0.675218	0.975036	0.822953	0.693711	0.338564	0.0316852	0.0891396	0.0310995	1.433e-06
Ribosome SSU eukaryotic and archaeal	0.00241645	0.00438809	0.0586605	0.00298386	0.0038355	0.0103084	0.0200214	0.00148139	0.0184848	2.41556e-06	0.0351418	0.000113146	0.0183663	0.0940354	0.000183728	0.0134242	1	0.0123412	0.0020761	0.0292274	0.00163849	0.0246424	0.0211946	0.000183728	0.00420163	0.142996	0.00520859	0.00649106	0.00776482	1.34617e-05	0.139015	0.00723478	8.09424e-06	0.0180339	0.00856419	0.00860336	0.0063756	0.891517	0.00412474	0.0493331	0.00516988
Ribosome SSU mitochondrial	0.0309177	0.0469395	0.015851	0.0658899	0.0595619	0.305857	0.0211092	0.334822	0.872074	0.742301	0.0570377	0.135717	0.510641	0.10019	0.807963	0.823849	0.0123412	1	0.312701	0.868866	0.912716	0.308219	0.780833	0.807963	0.477887	0.0370951	0.863165	0.832136	0.854932	0.835673	0.118967	0.837267	0.520899	0.902645	0.90656	0.822302	0.654174	0.0128524	0.087539	0.0654936	0.00757275
Translation elongation factors eukaryotic and archaeal	0.000339327	0.00145009	0.0318734	0.0288388	0.0217698	0.571194	0.00838104	0.194731	0.416837	0.690447	0.013465	0.11453	0.106735	0.00853814	0.255361	0.564336	0.0020761	0.312701	1	0.545512	0.551783	0.193495	0.643158	0.255361	0.554179	0.0184821	0.558435	0.0524725	0.0492022	0.507869	0.0387367	0.279075	0.921498	0.435422	0.542951	0.582694	0.000929181	0.026214	0.0104638	0.00865996	0.0204092
Translation initiation factors eukaryotic and archaeal	0.000331038	0.00664185	0.0393536	0.0493451	0.0456913	0.554565	0.0150569	0.249854	0.730393	0.818945	0.0397476	0.094032	0.585979	0.0243458	0.803601	0.982133	0.0292274	0.868866	0.545512	1	0.900285	0.260134	0.766862	0.803601	0.712223	0.011122	0.90119	0.575414	0.596375	0.823598	0.104005	0.848145	0.685797	0.971759	0.859235	0.754557	0.350639	0.0493574	0.0903995	0.0600854	0.00013718
Proteasome eukaryotic	0.0112818	0.0235716	0.0197175	0.0908652	0.0773917	0.450909	0.0346207	0.379542	0.829458	0.9084	0.0738938	0.174118	0.430482	0.0562792	0.774094	0.880592	0.00163849	0.912716	0.551783	0.900285	1	0.329051	0.867398	0.774094	0.629161	0.018819	0.923166	0.62091	0.633568	0.886658	0.127049	0.784156	0.76617	0.883924	0.938191	0.898241	0.445274	2.66397e-05	0.0611071	0.0480982	0.0057487
Queuosine-Archaeosine Biosynthesis	0.0886416	0.106681	0.000134276	0.560232	0.34662	0.240456	0.00565247	0.676892	0.274433	0.501453	0.00422684	0.823274	0.22858	0.059806	0.391331	0.268468	0.0246424	0.308219	0.193495	0.260134	0.329051	1	0.31934	0.391331	0.330116	0.17659	0.445008	0.304532	0.263114	0.339973	0.0772468	0.331441	0.292328	0.273562	0.382208	0.397027	0.151977	0.00111311	0.188561	0.00197551	0.390408
Spliceosome	0.0118982	0.0205992	0.0468989	0.0406909	0.0239205	0.303352	0.00690567	0.372004	0.857447	0.836295	0.0221182	0.154538	0.17535	0.0490821	0.470932	0.697106	0.0211946	0.780833	0.643158	0.766862	0.867398	0.31934	1	0.470932	0.395408	0.00209723	0.770675	0.46464	0.433522	0.827176	0.0551627	0.505985	0.835289	0.689677	0.924137	0.981438	0.242733	0.0303315	0.0374821	0.0841212	0.00106279
eukaryotic rRNA modification and related functions	0.0214028	0.0419264	0.00132322	0.166171	0.146143	0.499584	0.0237634	0.303789	0.576133	0.691348	0.0551162	0.207455	0.836113	0.022365	1	0.847126	0.000183728	0.807963	0.255361	0.803601	0.774094	0.391331	0.470932	1	0.756411	0.0151902	0.852701	0.725753	0.771232	0.693107	0.102857	0.968643	0.396488	0.889076	0.692032	0.532817	0.59686	0.000714142	0.0397886	0.00631545	0.058895
tRNA splicing	0.00223801	0.000540609	0.0192568	0.123072	0.0846219	0.800993	0.00226614	0.174399	0.358178	0.726445	0.0101472	0.15938	0.68047	0.00212962	0.756411	0.804978	0.00420163	0.477887	0.554179	0.712223	0.629161	0.330116	0.395408	0.756411	1	0.000116546	0.755828	0.286993	0.299734	0.549159	0.103994	0.735561	0.575992	0.71177	0.528986	0.406747	0.152266	5.25239e-05	0.0325078	0.000931888	0.0130878
tRNAmodification position 34	0.111873	0.120904	0.0601415	0.274524	0.284457	0.0815962	0.114188	0.306147	0.030186	0.00245316	0.0449261	0.341039	0.00391516	0.859894	0.0151902	0.0110248	0.142996	0.0370951	0.0184821	0.011122	0.018819	0.17659	0.00209723	0.0151902	0.000116546	1	6.074e-05	0.105832	0.0683959	0.0380523	0.764946	0.00966705	0.00843679	0.0270965	0.014072	0.000174008	0.0895659	0.0686871	0.731481	0.128415	0.210735
RNA polymerase III	0.0516575	0.0787949	0.00218442	0.106969	0.0894179	0.595726	0.0124483	0.410234	0.810518	0.902191	0.0325875	0.240497	0.592791	0.0106131	0.852701	0.91919	0.00520859	0.863165	0.558435	0.90119	0.923166	0.445008	0.770675	0.852701	0.755828	6.074e-05	1	0.598927	0.627587	0.84436	0.0796728	0.874004	0.714941	0.908253	0.907348	0.812579	0.428771	0.0110343	0.0299413	0.00419821	0.00842927
RNA polymerase III initiation factors	0.0341964	0.0423376	0.00880406	0.0541496	0.0277953	0.0899872	0.00128778	0.218828	0.653348	0.451178	0.00397697	0.106474	0.495599	0.219891	0.725753	0.53539	0.00649106	0.832136	0.0524725	0.575414	0.62091	0.304532	0.46464	0.725753	0.286993	0.105832	0.598927	1	0.954794	0.637819	0.113773	0.699861	0.18483	0.672221	0.655663	0.52782	0.818678	6.32001e-05	0.0875788	0.0562443	0.030688
RNA polymerase II initiation factors	0.0623979	0.0759516	0.00144922	0.0732345	0.0657835	0.142065	0.0129823	0.24952	0.650045	0.441328	0.0446993	0.111591	0.583735	0.139167	0.771232	0.56723	0.00776482	0.854932	0.0492022	0.596375	0.633568	0.263114	0.433522	0.771232	0.299734	0.0683959	0.627587	0.954794	1	0.573259	0.108326	0.778846	0.177211	0.703627	0.625587	0.505843	0.909747	0.00145608	0.0809769	0.039719	0.042483
Transcription elongation factors, archaeal	0.0380885	0.0590176	5.10033e-05	0.0347205	0.0244115	0.271215	7.4679e-07	0.326985	0.843996	0.778895	0.00664939	0.15868	0.341053	0.127587	0.693107	0.803093	1.34617e-05	0.835673	0.507869	0.823598	0.886658	0.339973	0.827176	0.693107	0.549159	0.0380523	0.84436	0.637819	0.573259	1	0.10648	0.64986	0.674386	0.830052	0.951255	0.843559	0.366047	0.000152048	0.0482253	0.00720092	0.00166755
Transcription initiation, bacterial sigma factors	0.0634107	0.0601605	0.0731256	0.175448	0.165595	0.0154311	0.0475328	0.176225	0.131732	0.0486982	0.00737927	0.197457	0.0799833	0.562707	0.102857	0.12686	0.139015	0.118967	0.0387367	0.104005	0.127049	0.0772468	0.0551627	0.102857	0.103994	0.764946	0.0796728	0.113773	0.108326	0.10648	1	0.11169	0.0403096	0.137615	0.0927282	0.0413765	0.120803	0.0307584	0.835928	0.0984275	0.211743
Coagulation cascade	0.0184064	0.0369552	0.00875906	0.120894	0.112071	0.56959	0.0254998	0.270466	0.61642	0.698797	0.0577959	0.152505	0.859616	0.0128012	0.968643	0.879401	0.00723478	0.837267	0.279075	0.848145	0.784156	0.331441	0.505985	0.968643	0.735561	0.00966705	0.874004	0.699861	0.778846	0.64986	0.11169	1	0.418383	0.913399	0.700122	0.555368	0.598056	0.0102669	0.0671171	0.0178334	0.0319626
MT1-MMP Pericellular Network	6.84294e-05	0.00322414	0.0415895	0.0705937	0.0487457	0.544543	0.0209355	0.338369	0.587526	0.871965	0.0347806	0.178593	0.156203	3.84384e-06	0.396488	0.675218	8.09424e-06	0.520899	0.921498	0.685797	0.76617	0.292328	0.835289	0.396488	0.575992	0.00843679	0.714941	0.18483	0.177211	0.674386	0.0403096	0.418383	1	0.573499	0.734412	0.803716	0.0605731	0.00522347	0.00946188	0.0309486	0.000585655
Regulatory Intramembrane Proteolysis Pathways	0.00828854	0.0240571	0.0158277	0.0586973	0.0614026	0.500518	0.0176978	0.243778	0.745263	0.759961	0.0478158	0.107555	0.678589	0.0451713	0.889076	0.975036	0.0180339	0.902645	0.435422	0.971759	0.883924	0.273562	0.689677	0.889076	0.71177	0.0270965	0.908253	0.672221	0.703627	0.830052	0.137615	0.913399	0.573499	1	0.848012	0.70031	0.464887	0.0299136	0.10259	0.0374487	0.000739637
P38 MAP kinase pathways	0.0468001	0.0667141	0.00688213	0.0487094	0.0345395	0.336901	0.00224523	0.384264	0.935888	0.853312	0.0158428	0.183795	0.354539	0.0815878	0.692032	0.822953	0.00856419	0.90656	0.542951	0.859235	0.938191	0.382208	0.924137	0.692032	0.528986	0.014072	0.907348	0.655663	0.625587	0.951255	0.0927282	0.700122	0.734412	0.848012	1	0.94365	0.413087	0.0127645	0.049835	0.0256345	2.41666e-05
Biogenesis of cytochrome c oxidases	0.0354684	0.0487109	0.0212664	0.0803224	0.0561919	0.305306	0.0170977	0.475439	0.880178	0.862231	0.0383851	0.229669	0.206297	0.0409176	0.532817	0.693711	0.00860336	0.822302	0.582694	0.754557	0.898241	0.397027	0.981438	0.532817	0.406747	0.000174008	0.812579	0.52782	0.505843	0.843559	0.0413765	0.555368	0.803716	0.70031	0.94365	1	0.32367	0.00982505	0.0163675	0.0529786	0.00351902
Terminal cytochrome C oxidases	0.130804	0.136471	0.0127224	0.0540057	0.0644671	0.0565693	0.0302795	0.202174	0.48983	0.254188	0.0743031	0.0793711	0.45109	0.162023	0.59686	0.338564	0.0063756	0.654174	0.000929181	0.350639	0.445274	0.151977	0.242733	0.59686	0.152266	0.0895659	0.428771	0.818678	0.909747	0.366047	0.120803	0.598056	0.0605731	0.464887	0.413087	0.32367	1	0.014569	0.0688295	0.006145	0.0504033
Choline and Betaine Uptake and Betaine Biosynthesis	0.000712812	0.00218516	0.0535197	0.0783415	0.0574547	0.0368601	0.0337445	0.0120227	0.033246	0.000179677	0.0456356	0.0377111	0.0211637	0.0566162	0.000714142	0.0316852	0.891517	0.0128524	0.026214	0.0493574	2.66397e-05	0.00111311	0.0303315	0.000714142	5.25239e-05	0.0686871	0.0110343	6.32001e-05	0.00145608	0.000152048	0.0307584	0.0102669	0.00522347	0.0299136	0.0127645	0.00982505	0.014569	1	0.020749	0.0368135	0.114479
Regulation of Oxidative Stress Response	0.149553	0.149384	0.185391	0.375454	0.365594	0.00232488	0.115653	0.337365	0.0900639	0.0101319	0.0478982	0.448407	0.0550942	0.52791	0.0397886	0.0891396	0.00412474	0.087539	0.0104638	0.0903995	0.0611071	0.188561	0.0374821	0.0397886	0.0325078	0.731481	0.0299413	0.0875788	0.0809769	0.0482253	0.835928	0.0671171	0.00946188	0.10259	0.049835	0.0163675	0.0688295	0.020749	1	0.225551	0.381302
C jejuni colonization of chick caeca	0.556531	0.558986	0.867403	0.00211661	0.00685084	0.00087048	0.000420228	0.0361483	0.0145747	0.0432495	0.00659229	0.0456188	0.000912314	0.0757896	0.00631545	0.0310995	0.0493331	0.0654936	0.00865996	0.0600854	0.0480982	0.00197551	0.0841212	0.00631545	0.000931888	0.128415	0.00419821	0.0562443	0.039719	0.00720092	0.0984275	0.0178334	0.0309486	0.0374487	0.0256345	0.0529786	0.006145	0.0368135	0.225551	1	0.0070196
Cadmium resistance	0.00287337	0.00435978	0.00274092	0.894757	0.742529	0.0199245	0.273985	0.350011	0.01115	0.0299941	0.236777	0.590706	0.0420645	0.203896	0.058895	1.433e-06	0.00516988	0.00757275	0.0204092	0.00013718	0.0057487	0.390408	0.00106279	0.058895	0.0130878	0.210735	0.00842927	0.030688	0.042483	0.00166755	0.211743	0.0319626	0.000585655	0.000739637	2.41666e-05	0.00351902	0.0504033	0.114479	0.381302	0.0070196	1
